# Supplementary material for: A weakly structured stem for human origins in Africa
Source: Nature. 2023 May 17;617(7962):755–63. doi: 10.1038/s41586-023-06055-y (PMC10208968; doi:10.1038/s41586-023-06055-y)
Supplement: Supplementary file 4 — This zipped file contains inferred demographic models in Demes format for all models presented in the main text and all alternative models used in validation of our main results that are discussed in the Supplementary Information. [file 41586_2023_6055_MOESM4_ESM.zip]

Archive with 35 entries (24 files):
- demes_models/
- demes_models/README.txt
- demes_models/model_fits/
- demes_models/model_fits/single_origin.yaml
- demes_models/model_fits/continuous_migration_without_stem_migration.yaml
- demes_models/model_fits/continuous_migration.yaml
- demes_models/model_fits/merger_without_stem_migration.yaml
- demes_models/model_fits/merger_with_stem_migration.yaml
- demes_models/validation_models/
- demes_models/validation_models/YRI_CEU/
- demes_models/validation_models/YRI_CEU/continuous_migration.yaml
- demes_models/validation_models/YRI_CEU/merger_with_stem_migration.yaml
- demes_models/validation_models/Gumuz_normalization/
- demes_models/validation_models/Gumuz_normalization/continuous_migration.yaml
- demes_models/validation_models/Gumuz_normalization/merger_with_stem_migration.yaml
- demes_models/validation_models/TSI/
- demes_models/validation_models/TSI/continuous_migration.yaml
- demes_models/validation_models/TSI/merger_with_stem_migration.yaml
- demes_models/validation_models/relaxed_divergences/
- demes_models/validation_models/relaxed_divergences/continuous_migration.yaml
- demes_models/validation_models/relaxed_divergences/merger_with_stem_migration.yaml
- demes_models/validation_models/additional_migrations/
- demes_models/validation_models/additional_migrations/merger_with_stem_migration.out.yaml
- demes_models/validation_models/additional_migrations/continuous_migration.yaml
- demes_models/validation_models/Nama_map/
- demes_models/validation_models/Nama_map/continuous_migration.yaml
- demes_models/validation_models/Nama_map/merger_with_stem_migration.yaml
- demes_models/validation_models/deeper_fixed_divergences/
- demes_models/validation_models/deeper_fixed_divergences/continuous_migration.yaml
- demes_models/validation_models/deeper_fixed_divergences/merger_with_stem_migration.yaml
- demes_models/validation_models/Nama_thresholds/
- demes_models/validation_models/Nama_thresholds/merger_with_stem_migration.min_nama_90.yaml
- demes_models/validation_models/Nama_thresholds/continuous_migration.min_nama_90.yaml
- demes_models/validation_models/Nama_thresholds/merger_with_stem_migration.min_nama_99.yaml
- demes_models/validation_models/Nama_thresholds/continuous_migration.min_nama_99.yaml
