# Supplementary material for: A weakly structured stem for human origins in Africa
Source: Nature. 2023 May 17;617(7962):755–63. doi: 10.1038/s41586-023-06055-y (PMC10208968; doi:10.1038/s41586-023-06055-y)
Supplement: Supplementary file 4 — This zipped file contains inferred demographic models in Demes format for all models presented in the main text and all alternative models used in validation of our main results that are discussed in the Supplementary Information. [file 41586_2023_6055_MOESM4_ESM.zip › demes_models/validation_models/YRI_CEU/merger_with_stem_migration.yaml]

description: Best fit merger-without-stem-migration model, replacing the Mende
  with the Yoruba, and the British with the CEU from the Thousand Genomes data.
time_units: years
generation_time: 29
demes:
- name: anc
  description: Ancestral population
  epochs:
  - {end_time: 1653029.6205980147, start_size: 9765.77814243847}
- name: stem1
  description: First stem
  ancestors: [anc]
  epochs:
  - {end_time: 550000, start_size: 9765.77814243847}
  - {end_time: 439394.58533457346, start_size: 119.8957726449547}
- name: stem1E
  description: stem 1 splits and this branch contributes to E Afr
  ancestors: [stem1]
  epochs:
  - {end_time: 105330.70923429716, start_size: 8432.498262135128}
- name: stem1S
  description: stem 1 splits and this branch contributes to S Afr
  ancestors: [stem1]
  epochs:
  - {end_time: 113617.32116752652, start_size: 12252.022649178058}
- name: stem2
  description: Second stem
  ancestors: [anc]
  epochs:
  - {end_time: 27768.141739403996, start_size: 26440.25913101149}
- name: Vindija
  description: Neanderthal lineage leading to Vindija sample
  start_time: 550000
  ancestors: [stem1]
  epochs:
  - {end_time: 50000, start_size: 2735.8275108264866}
- name: NI
  description: Introgressing Neanderthal lineage
  start_time: 80000
  ancestors: [Vindija]
  epochs:
  - {end_time: 45000, start_size: 2735.8275108264866}
- name: Nama
  description: Branch leading to Nama
  start_time: 113617.32116752652
  ancestors: [stem1S, stem2]
  proportions: [0.26519144833908104, 0.734808551660919]
  epochs:
  - {end_time: 261, start_size: 12252.022649178058}
  - {end_time: 0, start_size: 210.62502470876302}
- name: Gumuz
  description: E. African branch leading to Gumuz
  start_time: 105330.70923429716
  ancestors: [stem1E, stem2]
  proportions: [0.447933089503531, 0.552066910496469]
  epochs:
  - {end_time: 5000, start_size: 8432.498262135128}
  - {end_time: 0, start_size: 3459.5060785077003}
- name: YRI
  description: W. African branch leading to Mende
  start_time: 60000
  ancestors: [Gumuz]
  epochs:
  - {end_time: 5000, start_size: 8706.443984328527}
  - {end_time: 0, start_size: 19595.911740206906}
- name: CEU
  description: Eurasian branch leading to British
  start_time: 50000
  ancestors: [Gumuz]
  epochs:
  - {end_time: 0, start_size: 956.2910008863105, end_size: 13100.613374432727}
- name: EP
  description: Admixed E. African agriculturalist branch
  start_time: 12000
  ancestors: [Gumuz, CEU]
  proportions: [0.36162753265510383, 0.6383724673448962]
  epochs:
  - {end_time: 0, start_size: 13395.622017384243}
migrations:
- demes: [stem1, stem2]
  rate: 9.8464185387483e-05
- demes: [Nama, YRI]
  rate: 1.3789365908156584e-05
- demes: [Nama, Gumuz]
  rate: 4.6000125043528205e-05
- demes: [Nama, EP]
  rate: 4.6000125043528205e-05
- demes: [YRI, Gumuz]
  rate: 0.00025177140521512835
- demes: [YRI, EP]
  rate: 0.00025177140521512835
- demes: [Gumuz, CEU]
  rate: 3.916091854330618e-05
- demes: [CEU, EP]
  rate: 3.916091854330618e-05
- demes: [Gumuz, EP]
  rate: 0.0003078037416085051
pulses:
- sources: [NI]
  dest: CEU
  time: 45000
  proportions: [0.015]
- sources: [stem2]
  dest: YRI
  time: 27768.141739403996
  proportions: [0.18831165854044465]
- sources: [EP]
  dest: Nama
  time: 2000
  proportions: [0.29155730194688595]
- sources: [CEU]
  dest: Nama
  time: 290
  proportions: [0.14257381009737444]
