# Supplementary material for: A weakly structured stem for human origins in Africa
Source: Nature. 2023 May 17;617(7962):755–63. doi: 10.1038/s41586-023-06055-y (PMC10208968; doi:10.1038/s41586-023-06055-y)
Supplement: Supplementary file 4 — This zipped file contains inferred demographic models in Demes format for all models presented in the main text and all alternative models used in validation of our main results that are discussed in the Supplementary Information. [file 41586_2023_6055_MOESM4_ESM.zip › demes_models/validation_models/Nama_map/continuous_migration.yaml]

description: Best fit continuous-migration model, using the Nama-specific
  recombination map (van Eeden et al, 2021).
time_units: years
generation_time: 29
demes:
- name: anc
  description: Ancestral population
  epochs:
  - {end_time: 1272337.4683095214, start_size: 7594.019611153895}
- name: stem1
  description: Primary stem
  ancestors: [anc]
  epochs:
  - {end_time: 550000, start_size: 7594.019611153895}
  - {end_time: 155979.1786863469, start_size: 8058.635948917065}
- name: stem2
  description: Secondary stem
  ancestors: [anc]
  epochs:
  - {end_time: 5000, start_size: 13383.648630563415}
- name: Vindija
  description: Neanderthal lineage leading to Vindija sample
  start_time: 550000
  ancestors: [stem1]
  epochs:
  - {end_time: 50000, start_size: 2722.9794259609957}
- name: NI
  description: Introgressing Neanderthal lineage
  start_time: 80000
  ancestors: [Vindija]
  epochs:
  - {end_time: 45000, start_size: 2722.9794259609957}
- name: Nama
  description: Branch leading to Nama
  ancestors: [stem1]
  epochs:
  - {end_time: 261, start_size: 11742.512188108358}
  - {end_time: 0, start_size: 216.7888684762866}
- name: Gumuz
  description: E. African branch leading to Gumuz
  ancestors: [stem1]
  epochs:
  - {end_time: 5000, start_size: 7702.108702507242}
  - {end_time: 0, start_size: 3548.3153431281416}
- name: MSL
  description: W. African branch leading to Mende
  start_time: 60000
  ancestors: [Gumuz]
  epochs:
  - {end_time: 5000, start_size: 9885.73982125417}
  - {end_time: 0, start_size: 28124.425626854358}
- name: GBR
  description: Eurasian branch leading to British
  start_time: 50000
  ancestors: [Gumuz]
  epochs:
  - {end_time: 0, start_size: 944.5655999837833, end_size: 12802.881480156446}
- name: EP
  description: Admixed E. African agriculturalist branch
  start_time: 12000
  ancestors: [Gumuz, GBR]
  proportions: [0.35271514699210593, 0.6472848530078941]
  epochs:
  - {end_time: 0, start_size: 12692.840087693357}
migrations:
- demes: [stem1, stem2]
  rate: 6.355242561802791e-05
- demes: [stem2, Nama]
  rate: 6.369352536329626e-05
- demes: [stem2, MSL]
  rate: 0.00017983196872703447
- demes: [stem2, Gumuz]
  rate: 3.115006294534412e-05
- demes: [stem2, EP]
  rate: 3.115006294534412e-05
- demes: [Nama, MSL]
  rate: 9.8191205176914e-06
- demes: [Nama, Gumuz]
  rate: 4.443385751404815e-05
- demes: [Nama, EP]
  rate: 4.443385751404815e-05
- demes: [MSL, Gumuz]
  rate: 0.00021462329726910535
- demes: [MSL, EP]
  rate: 0.00021462329726910535
- demes: [Gumuz, GBR]
  rate: 3.806401977778433e-05
- demes: [GBR, EP]
  rate: 3.806401977778433e-05
- demes: [Gumuz, EP]
  rate: 0.00037228134851445847
pulses:
- sources: [NI]
  dest: GBR
  time: 45000
  proportions: [0.015]
- sources: [EP]
  dest: Nama
  time: 2000
  proportions: [0.27112911915140575]
- sources: [GBR]
  dest: Nama
  time: 290
  proportions: [0.1435909643248368]
